# Supplementary material for: Density Matrix Embedding Using Multiconfiguration Pair-Density Functional Theory
Source: J Chem Theory Comput. 2023 Jun 6;19(12):3498–508. doi: 10.1021/acs.jctc.3c00247 (PMC10308814; doi:10.1021/acs.jctc.3c00247)
Supplement: Supplementary file 2 — ct3c00247_si_002.zip [file ct3c00247_si_002.zip]

Archive with 4 entries (4 files):
- cif-files/Mg18O18.cif
- cif-files/Mg36O36.cif
- cif-files/Mg54O54.cif
- cif-files/MgO_O_O_VC.cif
