# Supplementary material for: Density Matrix Embedding Using Multiconfiguration Pair-Density Functional Theory
Source: J Chem Theory Comput. 2023 Jun 6;19(12):3498–508. doi: 10.1021/acs.jctc.3c00247 (PMC10308814; doi:10.1021/acs.jctc.3c00247)
Supplement: Supplementary file 2 — ct3c00247_si_002.zip [file ct3c00247_si_002.zip › cif-files/Mg18O18.cif]

data_OVC_MgO
_audit_creation_method         'generated by CrystalMaker 9.2.7'
_publ_section_comment
;
(Imported from a Crystallographic Information File (CIF) file.)
Common name: OVC-in-MgO-large                      


;
_cell_length_a                  11.9264(0)
_cell_length_b                  11.9264(0)
_cell_length_c                  23.6272(0)
_cell_angle_alpha               90.0000(0)
_cell_angle_beta                90.0000(0)
_cell_angle_gamma               90.0000(0)

_symmetry_space_group_name_H-M     'P 1'
_symmetry_Int_Tables_number         1
_symmetry_cell_setting             triclinic
loop_
_symmetry_equiv_pos_as_xyz
'+x,+y,+z'

loop_
_atom_site_label
_atom_site_type_symbol
_atom_site_occupancy
_atom_site_fract_x
_atom_site_fract_y
_atom_site_fract_z
_atom_site_U_iso_or_equiv
   Mg1    Mg 1.0000      0.0000    0.1667    0.5000    0.0127
   Mg2    Mg 1.0000      0.1667    0.0000    0.5000    0.0127
   Mg3    Mg 1.0000      0.3334    0.1664    0.5000    0.0127
   Mg4    Mg 1.0000      0.5000    0.0000    0.5000    0.0127
   Mg5    Mg 1.0000      0.6666    0.1664    0.5000    0.0127
   Mg6    Mg 1.0000      0.8333    0.0000    0.5000    0.0127
   Mg7    Mg 1.0000      0.0000    0.5000    0.5000    0.0127
   Mg8    Mg 1.0000      0.1664    0.3334    0.5000    0.0127
   Mg9    Mg 1.0000      0.3301    0.5000    0.5000    0.0127
  Mg10    Mg 1.0000      0.5000    0.3301    0.5000    0.0127
  Mg11    Mg 1.0000      0.6699    0.5000    0.5000    0.0127
  Mg12    Mg 1.0000      0.8336    0.3334    0.5000    0.0127
  Mg13    Mg 1.0000      0.0000    0.8333    0.5000    0.0127
  Mg14    Mg 1.0000      0.1664    0.6666    0.5000    0.0127
  Mg15    Mg 1.0000      0.3334    0.8336    0.5000    0.0127
  Mg16    Mg 1.0000      0.5000    0.6699    0.5000    0.0127
  Mg17    Mg 1.0000      0.6666    0.8336    0.5000    0.0127
  Mg18    Mg 1.0000      0.8336    0.6666    0.5000    0.0127
    O1     O 1.0000      0.1672    0.1672    0.5000    0.0127
    O2     O 1.0000      0.0000    0.0000    0.5000    0.0127
    O3     O 1.0000      0.5000    0.1658    0.5000    0.0127
    O4     O 1.0000      0.3331    0.0000    0.5000    0.0127
    O5     O 1.0000      0.8328    0.1672    0.5000    0.0127
    O6     O 1.0000      0.6669    0.0000    0.5000    0.0127
    O7     O 1.0000      0.1658    0.5000    0.5000    0.0127
    O8     O 1.0000      0.0000    0.3331    0.5000    0.0127
    O9     O 1.0000      0.3352    0.3352    0.5000    0.0127
   O10     O 1.0000      0.8342    0.5000    0.5000    0.0127
   O11     O 1.0000      0.6648    0.3352    0.5000    0.0127
   O12     O 1.0000      0.1672    0.8328    0.5000    0.0127
   O13     O 1.0000      0.0000    0.6669    0.5000    0.0127
   O14     O 1.0000      0.5000    0.8342    0.5000    0.0127
   O15     O 1.0000      0.3352    0.6648    0.5000    0.0127
   O16     O 1.0000      0.8328    0.8328    0.5000    0.0127
   O17     O 1.0000      0.6648    0.6648    0.5000    0.0127
