# Supplementary material for: Density Matrix Embedding Using Multiconfiguration Pair-Density Functional Theory
Source: J Chem Theory Comput. 2023 Jun 6;19(12):3498–508. doi: 10.1021/acs.jctc.3c00247 (PMC10308814; doi:10.1021/acs.jctc.3c00247)
Supplement: Supplementary file 2 — ct3c00247_si_002.zip [file ct3c00247_si_002.zip › cif-files/Mg36O36.cif]

data_New_Crystal
_audit_creation_method         'Generated by mcu on 2021/06/05 - 10:29:50'
_cell_length_a       12.2067964000
_cell_length_b       12.2067964000
_cell_length_c       22.5541635900
_cell_angle_alpha       90.0000000000
_cell_angle_beta        90.0000000000
_cell_angle_gamma       90.0000000000

_symmetry_space_group_name_H-M     'P1'
_symmetry_Int_Tables_number        1
loop_
_symmetry_equiv_pos_as_xyz
+x,+y,+z

loop_
_atom_site_label
_atom_site_type_symbol
_atom_site_fract_x
_atom_site_fract_y
_atom_site_fract_z
   Mg   Mg      0.0000000000      0.0000000000      0.4032565700
   Mg   Mg      0.0000000000      0.1666103200      0.4965926600
   Mg   Mg      0.1666103200      0.0000000000      0.4965926600
   Mg   Mg      0.1667061300      0.1667061300      0.4032445500
   Mg   Mg      0.3334552500      0.0000000000      0.4033324200
   Mg   Mg      0.3331888000      0.1662391200      0.4966973100
   Mg   Mg      0.5000000000      0.0000000000      0.4967828800
   Mg   Mg      0.5000000000      0.1665814400      0.4032439000
   Mg   Mg      0.6665447500      0.0000000000      0.4033324200
   Mg   Mg      0.6668112000      0.1662391200      0.4966973100
   Mg   Mg      0.8333896600      0.0000000000      0.4965926600
   Mg   Mg      0.8332938500      0.1667061300      0.4032445500
   Mg   Mg      0.0000000000      0.3334552500      0.4033324200
   Mg   Mg      0.0000000000      0.5000000000      0.4967828800
   Mg   Mg      0.1662391200      0.3331888000      0.4966973100
   Mg   Mg      0.1665814400      0.5000000000      0.4032439000
   Mg   Mg      0.3334296500      0.3334296500      0.4036529700
   Mg   Mg      0.3314207500      0.5000000000      0.4983573800
   Mg   Mg      0.5000000000      0.3314207500      0.4983573800
   Mg   Mg      0.5000000000      0.5000000000      0.3976553300
   Mg   Mg      0.6665703500      0.3334296500      0.4036529700
   Mg   Mg      0.6685792500      0.5000000000      0.4983573800
   Mg   Mg      0.8337608700      0.3331888000      0.4966973100
   Mg   Mg      0.8334185400      0.5000000000      0.4032439000
   Mg   Mg      0.0000000000      0.6665447500      0.4033324200
   Mg   Mg      0.0000000000      0.8333896600      0.4965926600
   Mg   Mg      0.1662391200      0.6668112000      0.4966973100
   Mg   Mg      0.1667061300      0.8332938500      0.4032445500
   Mg   Mg      0.3334296500      0.6665703500      0.4036529700
   Mg   Mg      0.3331888000      0.8337608700      0.4966973100
   Mg   Mg      0.5000000000      0.6685792500      0.4983573800
   Mg   Mg      0.5000000000      0.8334185400      0.4032439000
   Mg   Mg      0.6665703500      0.6665703500      0.4036529700
   Mg   Mg      0.6668112000      0.8337608700      0.4966973100
   Mg   Mg      0.8337608700      0.6668112000      0.4966973100
   Mg   Mg      0.8332938500      0.8332938500      0.4032445500
   O   O      0.1665939900      0.1665939900      0.4989474200
   O   O      0.1668662800      0.0000000000      0.4009022000
   O   O      0.0000000000      0.1668662800      0.4009022000
   O   O      0.0000000000      0.0000000000      0.4985664900
   O   O      0.5000000000      0.1661852400      0.4990100000
   O   O      0.5000000000      0.0000000000      0.4010614900
   O   O      0.3334916300      0.1665941300      0.4010856000
   O   O      0.3333811100      0.0000000000      0.4992472000
   O   O      0.8334059900      0.1665939900      0.4989474200
   O   O      0.8331337000      0.0000000000      0.4009022000
   O   O      0.6665083700      0.1665941300      0.4010856000
   O   O      0.6666188900      0.0000000000      0.4992472000
   O   O      0.1661852400      0.5000000000      0.4990100000
   O   O      0.1665941300      0.3334916300      0.4010856000
   O   O      0.0000000000      0.5000000000      0.4010614900
   O   O      0.0000000000      0.3333811100      0.4992472000
   O   O      0.5000000000      0.3340020400      0.4005900800
   O   O      0.3340020400      0.5000000000      0.4005900800
   O   O      0.3338987200      0.3338987200      0.4985218600
   O   O      0.8338147500      0.5000000000      0.4990100000
   O   O      0.8334058500      0.3334916300      0.4010856000
   O   O      0.6659979600      0.5000000000      0.4005900800
   O   O      0.6661012800      0.3338987200      0.4985218600
   O   O      0.1665939900      0.8334059900      0.4989474200
   O   O      0.1665941300      0.6665083700      0.4010856000
   O   O      0.0000000000      0.8331337000      0.4009022000
   O   O      0.0000000000      0.6666188900      0.4992472000
   O   O      0.5000000000      0.8338147500      0.4990100000
   O   O      0.5000000000      0.6659979600      0.4005900800
   O   O      0.3334916300      0.8334058500      0.4010856000
   O   O      0.3338987200      0.6661012800      0.4985218600
   O   O      0.8334059900      0.8334059900      0.4989474200
   O   O      0.8334058500      0.6665083700      0.4010856000
   O   O      0.6665083700      0.8334058500      0.4010856000
   O   O      0.6661012800      0.6661012800      0.4985218600
