# Supplementary material for: Density Matrix Embedding Using Multiconfiguration Pair-Density Functional Theory
Source: J Chem Theory Comput. 2023 Jun 6;19(12):3498–508. doi: 10.1021/acs.jctc.3c00247 (PMC10308814; doi:10.1021/acs.jctc.3c00247)
Supplement: Supplementary file 2 — ct3c00247_si_002.zip [file ct3c00247_si_002.zip › cif-files/Mg54O54.cif]

data_New_Crystal
_audit_creation_method         'Generated by mcu on 2021/06/26 - 12:13:22'
_cell_length_a       12.3211368400
_cell_length_b       12.3211368400
_cell_length_c       22.1374995700
_cell_angle_alpha       90.0000000000
_cell_angle_beta        90.0000000000
_cell_angle_gamma       90.0000000000

_symmetry_space_group_name_H-M     'P1'
_symmetry_Int_Tables_number        1
loop_
_symmetry_equiv_pos_as_xyz
+x,+y,+z

loop_
_atom_site_label
_atom_site_type_symbol
_atom_site_fract_x
_atom_site_fract_y
_atom_site_fract_z
   Mg   Mg     -0.0000000000      0.1664834800      0.5043721600
   Mg   Mg      0.1664834800     -0.0000000000      0.5043721600
   Mg   Mg      0.3329926600      0.1661331800      0.5042351600
   Mg   Mg      0.5000000000     -0.0000000000      0.5042486000
   Mg   Mg      0.6670073400      0.1661331800      0.5042351600
   Mg   Mg      0.8335165100     -0.0000000000      0.5043721600
   Mg   Mg     -0.0000000000      0.5000000000      0.5042486000
   Mg   Mg      0.1661331800      0.3329926600      0.5042351600
   Mg   Mg      0.3305735700      0.5000000000      0.5020078800
   Mg   Mg      0.5000000000      0.3305735700      0.5020078800
   Mg   Mg      0.6694264300      0.5000000000      0.5020078800
   Mg   Mg      0.8338668000      0.3329926600      0.5042351600
   Mg   Mg     -0.0000000000      0.8335165100      0.5043721600
   Mg   Mg      0.1661331800      0.6670073400      0.5042351600
   Mg   Mg      0.3329926600      0.8338668000      0.5042351600
   Mg   Mg      0.5000000000      0.6694264300      0.5020078800
   Mg   Mg      0.6670073400      0.8338668000      0.5042351600
   Mg   Mg      0.8338668000      0.6670073400      0.5042351600
   Mg   Mg     -0.0000000000     -0.0000000000      0.6000497500
   Mg   Mg     -0.0000000000      0.1666875200      0.6956943600
   Mg   Mg      0.1666875200     -0.0000000000      0.6956943600
   Mg   Mg      0.1667078400      0.1667078400      0.6000407900
   Mg   Mg      0.3334203700     -0.0000000000      0.6001079900
   Mg   Mg      0.3332929000      0.1666469000      0.6958093400
   Mg   Mg      0.5000000000     -0.0000000000      0.6960696500
   Mg   Mg      0.5000000000      0.1667197800      0.6000304900
   Mg   Mg      0.6665796300     -0.0000000000      0.6001079900
   Mg   Mg      0.6667071000      0.1666469000      0.6958093400
   Mg   Mg      0.8333124600     -0.0000000000      0.6956943600
   Mg   Mg      0.8332921400      0.1667078400      0.6000407900
   Mg   Mg     -0.0000000000      0.3334203700      0.6001079900
   Mg   Mg     -0.0000000000      0.5000000000      0.6960696500
   Mg   Mg      0.1666469000      0.3332929000      0.6958093400
   Mg   Mg      0.1667197800      0.5000000000      0.6000304900
   Mg   Mg      0.3336578100      0.3336578100      0.5996194300
   Mg   Mg      0.3327790800      0.5000000000      0.6963524800
   Mg   Mg      0.5000000000      0.3327790800      0.6963524800
   Mg   Mg      0.5000000000      0.5000000000      0.6034960600
   Mg   Mg      0.6663421900      0.3336578100      0.5996194300
   Mg   Mg      0.6672209200      0.5000000000      0.6963524800
   Mg   Mg      0.8333530800      0.3332929000      0.6958093400
   Mg   Mg      0.8332802000      0.5000000000      0.6000304900
   Mg   Mg     -0.0000000000      0.6665796300      0.6001079900
   Mg   Mg     -0.0000000000      0.8333124600      0.6956943600
   Mg   Mg      0.1666469000      0.6667071000      0.6958093400
   Mg   Mg      0.1667078400      0.8332921400      0.6000407900
   Mg   Mg      0.3336578100      0.6663421900      0.5996194300
   Mg   Mg      0.3332929000      0.8333530800      0.6958093400
   Mg   Mg      0.5000000000      0.6672209200      0.6963524800
   Mg   Mg      0.5000000000      0.8332802000      0.6000304900
   Mg   Mg      0.6663421900      0.6663421900      0.5996194300
   Mg   Mg      0.6667071000      0.8333530800      0.6958093400
   Mg   Mg      0.8333530800      0.6667071000      0.6958093400
   Mg   Mg      0.8332921400      0.8332921400      0.6000407900
   O   O      0.1663896400      0.1663896400      0.5024203500
   O   O     -0.0000000000     -0.0000000000      0.5027855200
   O   O      0.5000000000      0.1657016800      0.5022735900
   O   O      0.3330865500     -0.0000000000      0.5022443500
   O   O      0.8336103400      0.1663896400      0.5024203500
   O   O      0.6669134500     -0.0000000000      0.5022443500
   O   O      0.1657016800      0.5000000000      0.5022735900
   O   O     -0.0000000000      0.3330865500      0.5022443500
   O   O      0.3335364900      0.3335364900      0.5025167900
   O   O      0.8342983000      0.5000000000      0.5022735900
   O   O      0.6664635100      0.3335364900      0.5025167900
   O   O      0.1663896400      0.8336103400      0.5024203500
   O   O     -0.0000000000      0.6669134500      0.5022443500
   O   O      0.5000000000      0.8342983000      0.5022735900
   O   O      0.3335364900      0.6664635100      0.5025167900
   O   O      0.8336103400      0.8336103400      0.5024203500
   O   O      0.6664635100      0.6664635100      0.5025167900
   O   O      0.1665758700      0.1665758700      0.6976067900
   O   O      0.1667675200     -0.0000000000      0.5999467600
   O   O     -0.0000000000      0.1667675200      0.5999467600
   O   O     -0.0000000000     -0.0000000000      0.6973309400
   O   O      0.5000000000      0.1666059400      0.6981859500
   O   O      0.5000000000     -0.0000000000      0.6002306500
   O   O      0.3335996700      0.1666041500      0.6000355500
   O   O      0.3334245900     -0.0000000000      0.6981379500
   O   O      0.8334241100      0.1665758700      0.6976067900
   O   O      0.8332324600     -0.0000000000      0.5999467600
   O   O      0.6664003300      0.1666041500      0.6000355500
   O   O      0.6665754100     -0.0000000000      0.6981379500
   O   O      0.1666059400      0.5000000000      0.6981859500
   O   O      0.1666041500      0.3335996700      0.6000355500
   O   O     -0.0000000000      0.5000000000      0.6002306500
   O   O     -0.0000000000      0.3334245900      0.6981379500
   O   O      0.5000000000      0.5000000000      0.6986734300
   O   O      0.5000000000      0.3339529600      0.5997611900
   O   O      0.3339529600      0.5000000000      0.5997611900
   O   O      0.3335172500      0.3335172500      0.6976623100
   O   O      0.8333940400      0.5000000000      0.6981859500
   O   O      0.8333958300      0.3335996700      0.6000355500
   O   O      0.6660470400      0.5000000000      0.5997611900
   O   O      0.6664827500      0.3335172500      0.6976623100
   O   O      0.1665758700      0.8334241100      0.6976067900
   O   O      0.1666041500      0.6664003300      0.6000355500
   O   O     -0.0000000000      0.8332324600      0.5999467600
   O   O     -0.0000000000      0.6665754100      0.6981379500
   O   O      0.5000000000      0.8333940400      0.6981859500
   O   O      0.5000000000      0.6660470400      0.5997611900
   O   O      0.3335996700      0.8333958300      0.6000355500
   O   O      0.3335172500      0.6664827500      0.6976623100
   O   O      0.8334241100      0.8334241100      0.6976067900
   O   O      0.8333958300      0.6664003300      0.6000355500
   O   O      0.6664003300      0.8333958300      0.6000355500
   O   O      0.6664827500      0.6664827500      0.6976623100
