# Supplementary material for: Density Matrix Embedding Using Multiconfiguration Pair-Density Functional Theory
Source: J Chem Theory Comput. 2023 Jun 6;19(12):3498–508. doi: 10.1021/acs.jctc.3c00247 (PMC10308814; doi:10.1021/acs.jctc.3c00247)
Supplement: Supplementary file 2 — ct3c00247_si_002.zip [file ct3c00247_si_002.zip › cif-files/MgO_O_O_VC.cif]

data_New_Crystal
_audit_creation_method         'Generated by mcu on 2022/11/14 - 15:18:33'
_cell_length_a       11.9264001800
_cell_length_b       11.9264001800
_cell_length_c       23.6271991700
_cell_angle_alpha       90.0000000000
_cell_angle_beta        90.0000000000
_cell_angle_gamma       90.0000000000

_symmetry_space_group_name_H-M     'P1'
_symmetry_Int_Tables_number        1
loop_
_symmetry_equiv_pos_as_xyz
+x,+y,+z

loop_
_atom_site_label
_atom_site_type_symbol
_atom_site_fract_x
_atom_site_fract_y
_atom_site_fract_z
   Mg   Mg     -0.0002104000      0.1668723300      0.5000000000
   Mg   Mg      0.1668723300     -0.0002104000      0.5000000000
   Mg   Mg      0.3331049600      0.1658448000      0.5000000000
   Mg   Mg      0.5003712300      0.0000330800      0.5000000000
   Mg   Mg      0.6662894400      0.1668444400      0.5000000000
   Mg   Mg      0.8336523200      0.0009033600      0.5000000000
   Mg   Mg      0.0000330800      0.5003712300      0.5000000000
   Mg   Mg      0.1658448000      0.3331049600      0.5000000000
   Mg   Mg      0.3295930900      0.4986826800      0.5000000000
   Mg   Mg      0.4986826800      0.3295930900      0.5000000000
   Mg   Mg      0.6680379900      0.4987417100      0.5000000000
   Mg   Mg      0.8329858300      0.3338138500      0.5000000000
   Mg   Mg      0.0009033600      0.8336523200      0.5000000000
   Mg   Mg      0.1668444400      0.6662894400      0.5000000000
   Mg   Mg      0.3338138500      0.8329858300      0.5000000000
   Mg   Mg      0.4987417100      0.6680379900      0.5000000000
   Mg   Mg      0.6680566700      0.8372922900      0.5000000000
   Mg   Mg      0.8372922900      0.6680566700      0.5000000000
   O   O      0.1666999000      0.1666999000      0.5000000000
   O   O      0.0000331300      0.0000331300      0.5000000000
   O   O      0.4997821400      0.1656849600      0.5000000000
   O   O      0.3338236500     -0.0009204000      0.5000000000
   O   O      0.8327365500      0.1677388600      0.5000000000
   O   O      0.6670041400      0.0013650700      0.5000000000
   O   O      0.1656849600      0.4997821400      0.5000000000
   O   O     -0.0009204000      0.3338236500      0.5000000000
   O   O      0.3340384700      0.3340384700      0.5000000000
   O   O      0.8317880000      0.5024716800      0.5000000000
   O   O      0.6643417900      0.3350157000      0.5000000000
   O   O      0.1677388600      0.8327365500      0.5000000000
   O   O      0.0013650700      0.6670041400      0.5000000000
   O   O      0.5024716800      0.8317880000      0.5000000000
   O   O      0.3350157000      0.6643417900      0.5000000000
   O   O      0.8326866100      0.8326866100      0.5000000000
